# Supplementary material for: Morphological Species Delimitation in The Western Pond Turtle (Actinemys): Can Machine Learning Methods Aid in Cryptic Species Identification?
Source: Integr Org Biol. 2024 Apr 2;6(1):obae010. doi: 10.1093/iob/obae010 (PMC11058871; doi:10.1093/iob/obae010)
Supplement: obae010_Supplemental_Files [file obae010_supplemental_files.zip]

Archive with 9 entries (9 files):
- .DS_Store
- Supp_Fig1_Emydines.tiff
- Supp_Fig2_Trachemys.tiff
- Supp_Fig3_SP10.1.tiff
- Supp_Fig4_SP10.2.tiff
- Supp_Fig5_SP10.3.tiff
- Supp_Fig6_SP14.1.tiff
- Supp_Fig7_SP14.2.tiff
- Supp_Fig8_Morpho.tiff
